# Supplementary material for: Anticoagulant Oligonucleotide–Peptide Conjugates: Identification of Thrombin Aptamer Conjugates with Improved Characteristics
Source: Int J Mol Sci. 2022 Mar 30;23(7):3820. doi: 10.3390/ijms23073820 (PMC8998821; doi:10.3390/ijms23073820)
Supplement: Supplementary file 1 [file ijms-23-03820-s001.zip]

Archive with 1 entries (1 files):
- ijms-1660175-supplementary.pdf
